# Supplementary material for: Ru-Catalyzed Asymmetric Addition of Arylboronic Acids to Aliphatic Aldehydes via P-Chiral Monophosphorous Ligands
Source: Molecules. 2022 Jun 17;27(12):3898. doi: 10.3390/molecules27123898 (PMC9231018; doi:10.3390/molecules27123898)
Supplement: Supplementary file 1 [file molecules-27-03898-s001.zip]

Archive with 1 entries (1 files):
- molecules-1751762-supplementaryproofed.pdf
